# Supplementary material for: Understanding Characteristics, Treatment Patterns, and Clinical Outcomes for Individuals with Advanced or Recurrent Endometrial Cancer in Alberta, Canada: A Retrospective, Population-Based Cohort Study
Source: Curr Oncol. 2023 Feb 14;30(2):2277–89. doi: 10.3390/curroncol30020176 (PMC9955469; doi:10.3390/curroncol30020176)
Supplement: Supplementary file 1 [file curroncol-30-00176-s001.zip]

Archive with 1 entries (1 files):
- curroncol-2195128-supplementary.pdf
